# Supplementary material for: Data-Driven Asthma Endotypes Defined from Blood Biomarker and Gene Expression Data
Source: PLoS One. 2015 Feb 2;10(2):e0117445. doi: 10.1371/journal.pone.0117445 (PMC4314082; doi:10.1371/journal.pone.0117445)
Supplement: S5 Table — Gene symbols as of the date of analysis along with Affymetrix probe ids are provided. Clusters are identified by color (from the dendrogram) and letter (from labels) in reference to Fig. 1A of the main manuscript. (XLSX) [file pone.0117445.s014.xlsx]

## Sheet: MICA_Supplemental-Table-S5_Gene
Gene Symbol	Affymetrix Probe ID	Cluster Color	Cluster Letter
CCL5	1405_i_at	Hunter	H
CAPNS1	200001_at	Peach	C
RPL35	200002_at	Purple	E
EIF4G2	200004_at	Purple	E
SRP14	200007_at	Purple	E
GDI2	200009_at	Purple	E
RPL11	200010_at	Purple	E
RPL24	200013_at	Lime	D
HNRNPA1	200016_x_at	Olive	G
RPS27A	200017_at	Hunter	H
EIF3F	200023_s_at	Olive	G
RPS5	200024_at	Peach	C
RPL34	200026_at	Purple	E
RPL9	200032_s_at	Purple	E
RPL6	200034_s_at	Purple	E
RPL10A	200036_s_at	Olive	G
CBX3	200037_s_at	Purple	E
RPL17	200038_s_at	Purple	E
RHOA	200059_s_at	Hunter	H
RPS24	200061_s_at	Purple	E
RPL30	200062_s_at	Peach	C
NPM1	200063_s_at	Olive	G
ARF1	200065_s_at	Hunter	H
RPL14	200074_s_at	Olive	G
GUK1	200075_s_at	Lime	D
ATP6V0B	200078_s_at	Brown	I
H3F3A	200080_s_at	Hunter	H
RPS7	200082_s_at	Purple	E
COX4I1	200086_s_at	Hunter	H
RPL12	200088_x_at	Hunter	H
RPS25	200091_s_at	Hunter	H
HINT1	200093_s_at	Purple	E
EEF2	200094_s_at	Hunter	H
RPS10	200095_x_at	Peach	C
ATP6V0E1	200096_s_at	Hunter	H
LOC439992	200099_s_at	Purple	E
HSP90B1	200599_s_at	Lime	D
PRKAR1A	200603_at	Olive	G
PRKAR1A	200605_s_at	Olive	G
LASP1	200618_at	Olive	G
TMEM59	200620_at	Pink	F
CAP1	200625_s_at	Olive	G
MATR3	200626_s_at	Lime	D
PTGES3	200627_at	Lime	D
GABARAP	200645_at	Hunter	H
GLUL	200648_s_at	Hunter	H
CALM1	200653_s_at	Peach	C
S100A11	200660_at	Hunter	H
UBE2D3	200668_s_at	Hunter	H
NPC2	200701_at	Olive	G
LITAF	200704_at	Brown	I
EEF1B2	200705_s_at	Purple	E
LITAF	200706_s_at	Olive	G
FKBP1A	200709_at	Hunter	H
RPL13A	200715_x_at	Purple	E
RPL13A	200716_x_at	Peach	C
RPL7	200717_x_at	Purple	E
SKP1	200718_s_at	Hunter	H
ACTR2	200728_at	Purple	E
GPX1	200736_s_at	Peach	C
PGK1	200738_s_at	Olive	G
FTH1	200748_s_at	Olive	G
ARL6IP5	200761_s_at	Purple	E
PTMA	200772_x_at	Hunter	H
PTMA	200773_x_at	Hunter	H
HNRNPK	200775_s_at	Peach	C
GNAS	200780_x_at	Purple	E
RPS15A	200781_s_at	Peach	C
ODC1	200790_at	Hunter	H
IQGAP1	200791_s_at	Pink	F
DAZAP2	200794_x_at	Olive	G
MCL1	200797_s_at	Lightblue	J
MCL1	200798_x_at	Lightblue	J
HSPA1A	200799_at	Brown	I
TEGT	200803_s_at	Hunter	H
TEGT	200804_at	Hunter	H
RPL12	200809_x_at	Hunter	H
RPS10	200817_x_at	Peach	C
ATP5O	200818_at	Lime	D
RPL29	200823_x_at	Hunter	H
SNRPD2	200826_at	Purple	E
PRDX6	200844_s_at	Lime	D
H2AFZ	200853_at	Purple	E
RPS8	200858_s_at	Purple	E
PSAP	200866_s_at	Hunter	H
PSAP	200871_s_at	Hunter	H
S100A10	200872_at	Green	B
DNAJA1	200880_at	Purple	E
RPL23	200888_s_at	Purple	E
SSR1	200891_s_at	Peach	C
SFRS10	200893_at	Hunter	H
MGEA5	200899_s_at	Hunter	H
HLA-E	200904_at	Olive	G
HLA-E	200905_x_at	Hunter	H
EIF4A2	200912_s_at	Hunter	H
TAGLN2	200916_at	Hunter	H
PHC2	200919_at	Brown	I
BTG1	200920_s_at	Peach	C
BTG1	200921_s_at	Peach	C
COX6A1	200925_at	Peach	C
DEK	200934_at	Purple	E
RPL5	200937_s_at	Purple	E
ATP6V0C	200954_at	Peach	C
SDCBP	200958_s_at	Lightblue	J
RPL31	200963_x_at	Purple	E
PPIB	200967_at	Hunter	H
PPT1	200975_at	Hunter	H
GNAS	200981_x_at	Purple	E
HIF1A	200989_at	Hunter	H
ACTR3	200996_at	Purple	E
SSR4	201004_at	Olive	G
TXNIP	201008_s_at	Hunter	H
TXNIP	201010_s_at	Hunter	H
ANXA1	201012_at	Purple	E
LDHB	201030_x_at	Olive	G
HNRNPH1	201031_s_at	Hunter	H
RPLP0	201033_x_at	Peach	C
ADD3	201034_at	Lime	D
DUSP1	201041_s_at	Lightblue	J
PSMF1	201052_s_at	Peach	C
SF3B1	201071_x_at	Purple	E
BCLAF1	201084_s_at	Purple	E
ATP6V1B2	201089_at	Lightblue	J
LGALS1	201105_at	Green	B
PGD	201118_at	Olive	G
EIF5A	201123_s_at	Peach	C
COX7C	201134_x_at	Purple	E
MBNL1	201152_s_at	Purple	E
MBNL1	201153_s_at	Purple	E
CSDA	201160_s_at	Peach	C
CSDA	201161_s_at	Peach	C
ATP6V0E1	201172_x_at	Olive	G
FBXO7	201178_at	Peach	C
DDX3X	201210_at	Purple	E
RPL3	201217_x_at	Peach	C
CAPZA2	201238_s_at	Purple	E
RAF1	201244_s_at	Lightblue	J
CDIPT	201253_s_at	Lime	D
RPS6	201254_x_at	Peach	C
RPS3A	201257_x_at	Purple	E
RPS16	201258_at	Hunter	H
MKRN1	201285_at	Blue	A
PPIA	201293_x_at	Peach	C
ANP32B	201305_x_at	Olive	G
ANP32B	201306_s_at	Olive	G
SH3BGRL	201312_s_at	Peach	C
IFITM2	201315_x_at	Olive	G
STAT6	201331_s_at	Hunter	H
GTF3A	201338_x_at	Hunter	H
FLOT2	201350_at	Brown	I
CST3	201360_at	Green	B
ZFP36L2	201367_s_at	Peach	C
IGF2R	201393_s_at	Brown	I
RPL36A	201406_at	Purple	E
LRP10	201412_at	Brown	I
IFI30	201422_at	Olive	G
CAT	201432_at	Red	K
TALDO1	201463_s_at	Brown	I
EIF4A1	201530_x_at	Green	B
ID2	201565_s_at	Brown	I
ANXA2	201590_x_at	Green	B
EIF3H	201592_at	Olive	G
IFITM1	201601_x_at	Hunter	H
PPP1R12A	201603_at	Purple	E
IFNGR2	201642_at	Brown	I
JAK1	201648_at	Green	B
RPS17	201665_x_at	Purple	E
CCND3	201700_at	Purple	E
LAPTM5	201720_s_at	Hunter	H
CD14	201743_at	Olive	G
ADD3	201752_s_at	Olive	G
ADD3	201753_s_at	Olive	G
RNF13	201779_s_at	Brown	I
ADAR	201786_s_at	Brown	I
LBR	201795_at	Purple	E
TOMM7	201812_s_at	Purple	E
SRGN	201858_s_at	Pink	F
SRGN	201859_at	Pink	F
LRRFIP1	201862_s_at	Purple	E
GSPT1	201912_s_at	Peach	C
LOC552891	201921_at	Lightblue	J
TINP1	201922_at	Hunter	H
ACSL1	201963_at	Lightblue	J
DYNLT1	201999_s_at	Pink	F
EIF1	202021_x_at	Hunter	H
RPL38	202029_x_at	Peach	C
BIRC2	202076_at	Purple	E
IER2	202081_at	Olive	G
SEC14L1	202084_s_at	Brown	I
TSPO	202096_s_at	Olive	G
CUGBP2	202157_s_at	Green	B
BLVRB	202201_at	Peach	C
VASP	202205_at	Olive	G
EIF3M	202231_at	Brown	I
N4BP2L2	202258_s_at	Purple	E
CTSH	202295_s_at	Green	B
RAP1A	202362_at	Hunter	H
NKTR	202379_s_at	Olive	G
RGS2	202388_at	Lightblue	J
BASP1	202391_at	Brown	I
TNFAIP2	202510_s_at	Brown	I
IRF1	202531_at	Brown	I
202603_at	202603_at	Purple	E
GNAQ	202615_at	Olive	G
LYN	202625_at	Lightblue	J
LYN	202626_s_at	Brown	I
RPS19	202649_x_at	Hunter	H
WIPF1	202664_at	Purple	E
TNFSF10	202688_at	Pink	F
COX4I1	202698_x_at	Hunter	H
IFNGR1	202727_s_at	Pink	F
PRKACB	202741_at	Lime	D
ITM2A	202747_s_at	Olive	G
ITGB2	202803_s_at	Hunter	H
SERPINA1	202833_s_at	Brown	I
CD93	202878_s_at	Brown	I
CTSS	202902_s_at	Pink	F
CD97	202910_s_at	Brown	I
S100A8	202917_s_at	Pink	F
GYPC	202947_s_at	Lime	D
HCLS1	202957_at	Olive	G
CYBA	203028_s_at	Hunter	H
RPL27A	203034_s_at	Peach	C
GALNAC4S-6ST	203066_at	Brown	I
EEF1D	203113_s_at	Purple	E
BCL6	203140_at	Lightblue	J
RHOG	203175_at	Hunter	H
RASSF2	203185_at	Lightblue	J
AP1S2	203300_x_at	Peach	C
ARRB2	203388_at	Hunter	H
CTBP1	203392_s_at	Peach	C
PSMA4	203396_at	Purple	E
SATB1	203408_s_at	Pink	F
CD53	203416_at	Hunter	H
FAM8A1	203420_at	Olive	G
SAT1	203455_s_at	Pink	F
SORL1	203509_at	Brown	I
LYST	203518_at	Pink	F
LSP1	203523_at	Hunter	H
S100A9	203535_at	Pink	F
FCGR2A	203561_at	Lightblue	J
CSF3R	203591_s_at	Brown	I
PI3	203691_at	Olive	G
JUND	203752_s_at	Peach	C
GCA	203765_at	Lightblue	J
IL32	203828_s_at	Olive	G
PIK3CD	203879_at	Olive	G
CYBB	203923_s_at	Hunter	H
HLA-DMB	203932_at	Peach	C
CEBPD	203973_s_at	Brown	I
FCGR3B	204006_s_at	Brown	I
FCGR3B	204007_at	Olive	G
PCBP2	204031_s_at	Purple	E
NRGN	204081_at	Peach	C
EEF2	204102_s_at	Hunter	H
CD48	204118_at	Purple	E
TYROBP	204122_at	Brown	I
IMPDH1	204169_at	Brown	I
ALOX5AP	204174_at	Olive	G
GMPR	204187_at	Peach	C
BACH1	204194_at	Lightblue	J
GMFG	204220_at	Pink	F
GLIPR1	204221_x_at	Hunter	H
FCER1G	204232_at	Olive	G
GPSM3	204265_s_at	Purple	E
PSMB9	204279_at	Hunter	H
RGS19	204336_s_at	Hunter	H
S100P	204351_at	Olive	G
ALOX5	204446_s_at	Lightblue	J
EPB49	204505_s_at	Peach	C
SELL	204563_at	Olive	G
VCAN	204620_s_at	Hunter	H
CCL5	204655_at	Hunter	H
CD52	204661_at	Purple	E
RNF24	204669_s_at	Brown	I
HLA-DRB5	204670_x_at	Peach	C
IFIT3	204747_at	Hunter	H
EVI2A	204774_at	Purple	E
HLA-F	204806_x_at	Hunter	H
FGL2	204834_at	Pink	F
LCK	204891_s_at	Brown	I
TLR2	204924_at	Brown	I
ICAM3	204949_at	Olive	G
MNDA	204959_at	Lightblue	J
PTPRCAP	204960_at	Olive	G
NCF1	204961_s_at	Olive	G
CSTA	204971_at	Pink	F
HAGH	205012_s_at	Lime	D
DEFA1	205033_s_at	Purple	E
CCR1	205098_at	Olive	G
CCR1	205099_s_at	Hunter	H
FPR1	205119_s_at	Lightblue	J
NCF4	205147_x_at	Lightblue	J
CSF2RB	205159_at	Lightblue	J
ADAM8	205180_s_at	Lightblue	J
GPR109B	205220_at	Lightblue	J
FCN1	205237_at	Olive	G
TCF7	205255_x_at	Olive	G
GPR183	205419_at	Olive	G
GZMA	205488_at	Purple	E
AQP9	205568_at	Lightblue	J
RASGRP1	205590_at	Hunter	H
CD8A	205758_at	Brown	I
ZC3H11A	205788_s_at	Purple	E
IL7R	205798_at	Olive	G
CD2	205831_at	Olive	G
S100A12	205863_at	Pink	F
ADD3	205882_x_at	Olive	G
CX3CR1	205898_at	Green	B
VNN2	205922_at	Lightblue	J
CREB5	205931_s_at	Brown	I
HIST1H4C	205967_at	Peach	C
AATK	205986_at	Lightblue	J
RNASE2	206111_at	Red	K
CLC	206207_at	Red	K
TNFRSF10C	206222_at	Brown	I
NUDT4	206302_s_at	Blue	A
IFI16	206332_s_at	Olive	G
CCR7	206337_at	Brown	I
CFP	206380_s_at	Hunter	H
PF4	206390_x_at	Peach	C
CYP4F3	206515_at	Brown	I
EEF1A1	206559_x_at	Peach	C
GLRX	206662_at	Purple	E
GZMK	206666_at	Lime	D
PTPN6	206687_s_at	Hunter	H
FAM65B	206707_x_at	Olive	G
LPAR2	206723_s_at	Olive	G
KCNJ2	206765_at	Lightblue	J
HBD	206834_at	Peach	C
IL8RB	207008_at	Brown	I
IL18RAP	207072_at	Olive	G
IL8RA	207094_at	Lightblue	J
PFDN5	207132_x_at	Purple	E
GNG5	207157_s_at	Hunter	H
PTPRC	207238_s_at	Hunter	H
CALM2	207243_s_at	Peach	C
ACSL1	207275_s_at	Lightblue	J
LTB	207339_s_at	Peach	C
ATP5L	207573_x_at	Purple	E
RPL36AL	207585_s_at	Hunter	H
TNFRSF1A	207643_s_at	Lightblue	J
MAP2K3	207667_s_at	Peach	C
NCF4	207677_s_at	Lightblue	J
HINT1	207721_x_at	Purple	E
HUWE1	207783_x_at	Peach	C
RNF10	207801_s_at	Peach	C
SNCA	207827_x_at	Peach	C
LILRA2	207857_at	Brown	I
MMP25	207890_s_at	Brown	I
RBM39	207941_s_at	Purple	E
CD8B	207979_s_at	Brown	I
ARPC2	207988_s_at	Olive	G
HCK	208018_s_at	Lightblue	J
PABPC3	208113_x_at	Olive	G
FKBP8	208255_s_at	Peach	C
TNFAIP8	208296_x_at	Hunter	H
CAPZA1	208374_s_at	Purple	E
CD164	208405_s_at	Purple	E
FGR	208438_s_at	Brown	I
BTF3	208517_x_at	Hunter	H
S100A11P	208540_x_at	Hunter	H
PTMAP7	208549_x_at	Hunter	H
PTP4A2	208616_s_at	Green	B
YBX1	208628_s_at	Lime	D
ACTN1	208636_at	Olive	G
RAC1	208641_s_at	Hunter	H
RPS14	208646_at	Olive	G
CCNI	208656_s_at	Purple	E
CLIC1	208659_at	Pink	F
HMGN2	208668_x_at	Peach	C
SFRS3	208672_s_at	Lime	D
ARPC2	208679_s_at	Olive	G
CAPN2	208683_at	Purple	E
HSPA8	208687_x_at	Hunter	H
RPS3	208692_at	Peach	C
EIF3E	208697_s_at	Lime	D
TKT	208699_x_at	Hunter	H
TKT	208700_s_at	Hunter	H
RBM39	208720_s_at	Purple	E
ATP6V1G1	208737_at	Purple	E
ATP5L	208746_x_at	Purple	E
NAP1L1	208752_x_at	Olive	G
H3F3A	208755_x_at	Hunter	H
TSC22D3	208763_s_at	Brown	I
RPL22	208768_x_at	Hunter	H
LTA4H	208771_s_at	Hunter	H
CD46	208783_s_at	Olive	G
ELOVL5	208788_at	Olive	G
PSMA6	208805_at	Purple	E
HINT1	208826_x_at	Purple	E
TAPBP	208829_at	Hunter	H
RPLP0	208856_x_at	Peach	C
ATP5C1	208870_x_at	Purple	E
LCP1	208885_at	Olive	G
DUSP6	208891_at	Hunter	H
HLA-DRA	208894_at	Peach	C
NADK	208918_s_at	Brown	I
NADK	208919_s_at	Brown	I
RPL13	208929_x_at	Peach	C
TGFBR2	208944_at	Olive	G
IFI16	208966_x_at	Olive	G
PECAM1	208982_at	Brown	I
STAT3	208991_at	Olive	G
UCP2	208998_at	Lime	D
FBXL5	209004_s_at	Pink	F
C1orf63	209007_s_at	Purple	E
STAG2	209022_at	Purple	E
GABARAPL2	209046_s_at	Hunter	H
H3F3B	209069_s_at	Olive	G
CORO1A	209083_at	Hunter	H
TUBA1A	209118_s_at	Brown	I
MYD88	209124_at	Brown	I
RPS6	209134_s_at	Peach	C
IGL@	209138_x_at	Blue	A
MBOAT7	209179_s_at	Brown	I
CXCR4	209201_x_at	Hunter	H
WDR45	209216_at	Lime	D
OGT	209240_at	Purple	E
TUBA1C	209251_x_at	Olive	G
HIGD2A	209329_x_at	Hunter	H
CHI3L1	209395_at	Hunter	H
CHI3L1	209396_s_at	Hunter	H
TXNDC1	209476_at	Purple	E
TRAC	209670_at	Olive	G
TRA@	209671_x_at	Hunter	H
CLEC2B	209732_at	Purple	E
HIST1H2BK	209806_at	Peach	C
TRGV9	209813_x_at	Hunter	H
FAM65B	209829_at	Hunter	H
FRAT2	209864_at	Lightblue	J
SELPLG	209879_at	Olive	G
AIF1	209901_x_at	Hunter	H
NFE2	209930_s_at	Olive	G
CD300A	209933_s_at	Brown	I
NCF2	209949_at	Lightblue	J
CASP1	209970_x_at	Pink	F
TCL1A	209995_s_at	Green	B
CD247	210031_at	Hunter	H
LYL1	210044_s_at	Lime	D
KCNJ15	210119_at	Lightblue	J
MBP	210136_at	Hunter	H
CST7	210140_at	Hunter	H
GZMB	210164_at	Peach	C
ITGAX	210184_at	Lightblue	J
HSP90AA1	210211_s_at	Lime	D
ST20	210242_x_at	Lightblue	J
TNFAIP8	210260_s_at	Hunter	H
MS4A1	210356_x_at	Olive	G
MYL4	210395_x_at	Peach	C
SLC11A1	210423_s_at	Brown	I
ANXA2	210427_x_at	Green	B
ATP5L	210453_x_at	Purple	E
SAT1	210592_s_at	Pink	F
LST1	210629_x_at	Brown	I
RPL13A	210646_x_at	Peach	C
SNX3	210648_x_at	Blue	A
USP15	210681_s_at	Olive	G
RNF24	210706_s_at	Brown	I
LYN	210754_s_at	Brown	I
NCOA4	210774_s_at	Pink	F
C1orf38	210785_s_at	Brown	I
APOBEC3A	210873_x_at	Olive	G
PDCD10	210907_s_at	Purple	E
PFDN5	210908_s_at	Purple	E
IL23A	210915_x_at	Hunter	H
TRA@	210972_x_at	Hunter	H
TAGLN2	210978_s_at	Hunter	H
FCGR2C	210992_x_at	Lightblue	J
RPL3	211073_x_at	Peach	C
TARP	211144_x_at	Hunter	H
TNFRSF10C	211163_s_at	Brown	I
SF3B1	211185_s_at	Purple	E
EEF1G	211345_x_at	Peach	C
CASP1	211366_x_at	Pink	F
CASP1	211368_s_at	Pink	F
PPIA	211378_x_at	Peach	C
FCGR2C	211395_x_at	Lightblue	J
SERPINA1	211429_s_at	Brown	I
IGHG3	211430_s_at	Blue	A
NACAP1	211445_x_at	Olive	G
LRRFIP1	211452_x_at	Purple	E
BAG1	211475_s_at	Lime	D
RPS17	211487_x_at	Purple	E
RPS10	211542_x_at	Peach	C
SNCA	211546_x_at	Peach	C
LST1	211581_x_at	Brown	I
LST1	211582_x_at	Brown	I
PTPRO	211600_at	Purple	E
FTHP1	211628_x_at	Olive	G
IGKC	211643_x_at	Blue	A
IGKC	211644_x_at	Blue	A
211645_x_at	211645_x_at	Blue	A
PTAFR	211661_x_at	Hunter	H
IFNGR1	211676_s_at	Pink	F
RPL4	211710_x_at	Purple	E
RPLP0	211720_x_at	Peach	C
POLR2L	211730_s_at	Peach	C
FCER1A	211734_s_at	Peach	C
EVI2B	211742_s_at	Brown	I
TUBA1C	211750_x_at	Olive	G
ATP5F1	211755_s_at	Lime	D
PPIA	211765_x_at	Peach	C
211781_x_at	211781_x_at	Purple	E
EIF4A1	211787_s_at	Green	B
IL23A	211796_s_at	Hunter	H
TRA@	211902_x_at	Hunter	H
CXCR4	211919_s_at	Hunter	H
PTMA	211921_x_at	Hunter	H
BTF3	211939_x_at	Hunter	H
ITGB1	211945_s_at	Purple	E
ARPC5	211963_s_at	Olive	G
HSP90AA1	211969_at	Lime	D
RPLP0	211972_x_at	Peach	C
PPIA	211978_x_at	Peach	C
XPO6	211982_x_at	Lightblue	J
H3F3B	211997_x_at	Olive	G
H3F3A	211999_at	Lightblue	J
RPL3	212039_x_at	Peach	C
ATP6V0D1	212041_at	Hunter	H
RPL7	212042_x_at	Purple	E
MYL6	212082_s_at	Purple	E
SLC25A6	212085_at	Hunter	H
EIF1	212130_x_at	Hunter	H
KCTD12	212192_at	Peach	C
IFITM3	212203_x_at	Brown	I
IDS	212221_x_at	Olive	G
EIF1	212227_x_at	Hunter	H
RPL17	212270_x_at	Purple	E
GNAS	212273_x_at	Purple	E
TPT1	212284_x_at	Peach	C
BCL2L1	212312_at	Peach	C
RBL2	212331_at	Hunter	H
RPS3A	212391_x_at	Purple	E
HNRPDL	212454_x_at	Purple	E
CEBPB	212501_at	Brown	I
PICALM	212506_at	Lightblue	J
DDX3X	212515_s_at	Hunter	H
RPL17	212537_x_at	Purple	E
CDC34	212540_at	Peach	C
SORL1	212560_at	Lightblue	J
DENND5A	212561_at	Lightblue	J
SMCHD1	212569_at	Olive	G
SMCHD1	212577_at	Olive	G
LOC402057	212578_x_at	Purple	E
OSBPL8	212582_at	Hunter	H
OSBPL8	212585_at	Purple	E
PTPRC	212588_at	Hunter	H
IGJ	212592_at	Blue	A
HNRNPC	212626_x_at	Purple	E
TUBA1B	212639_x_at	Olive	G
PPIA	212661_x_at	Peach	C
PAPOLA	212718_at	Purple	E
RPL13A	212790_x_at	Peach	C
SLC25A6	212826_s_at	Hunter	H
IGHM	212827_at	Green	B
MEGF9	212830_at	Lightblue	J
SUB1	212857_x_at	Purple	E
ZDHHC18	212860_at	Lightblue	J
CTBP1	212863_x_at	Peach	C
TPT1	212869_x_at	Peach	C
DCP2	212919_at	Purple	E
NAP1L1	212967_x_at	Olive	G
LOC100133484	212999_x_at	Hunter	H
ABHD3	213017_at	Hunter	H
ARHGEF18	213039_at	Peach	C
ROCK1	213044_at	Purple	E
SET	213048_s_at	Olive	G
ACTR3	213101_s_at	Purple	E
IL23A	213193_x_at	Hunter	H
PLXNC1	213241_at	Lightblue	J
LOC100128836	213356_x_at	Olive	G
ATP5C1	213366_x_at	Purple	E
HSPA6	213418_at	Lightblue	J
EEF1A1	213477_x_at	Peach	C
ANXA2	213503_x_at	Green	B
CD3D	213539_at	Hunter	H
LDHB	213564_x_at	Olive	G
RPL14	213588_x_at	Hunter	H
HNRNPH1	213619_at	Pink	F
C17orf72	213620_s_at	Olive	G
ASAH1	213702_x_at	Pink	F
MYO1F	213733_at	Brown	I
ATP5A1	213738_s_at	Hunter	H
CAP1	213798_s_at	Olive	G
RPSA	213801_x_at	Peach	C
CAMKK2	213812_s_at	Hunter	H
H3F3A	213828_x_at	Hunter	H
HLA-DQA1	213831_at	Hunter	H
NAP1L1	213864_s_at	Olive	G
SUMO2	213881_x_at	Hunter	H
LOC100133233	213888_s_at	Olive	G
NKG7	213915_at	Hunter	H
RPS7	213941_x_at	Purple	E
LYZ	213975_s_at	Hunter	H
SAT1	213988_s_at	Olive	G
RPL22	214042_s_at	Brown	I
NCF1B	214084_x_at	Olive	G
GLIPR1	214085_x_at	Hunter	H
ATP6V0E1	214150_x_at	Olive	G
RPLP0-like	214167_s_at	Purple	E
LST1	214181_x_at	Brown	I
RPL12	214271_x_at	Hunter	H
HIST2H2AA3	214290_s_at	Olive	G
RPS9	214317_x_at	Hunter	H
TPT1	214327_x_at	Peach	C
HSP90AA1	214328_s_at	Lime	D
MATR3	214363_s_at	Lime	D
EEF1D	214394_x_at	Purple	E
KLRB1	214470_at	Purple	E
SUB1	214512_s_at	Purple	E
GNAS	214548_x_at	Purple	E
LST1	214574_x_at	Brown	I
IGKC	214669_x_at	Blue	A
IGLJ3	214677_x_at	Blue	A
HNRNPC	214737_x_at	Purple	E
XPO6	214784_x_at	Lightblue	J
BTF3	214800_x_at	Hunter	H
IGKC	214836_x_at	Blue	A
GLUL	215001_s_at	Olive	G
TRIM58	215047_at	Peach	C
AIF1	215051_x_at	Hunter	H
HIST1H2AC	215071_s_at	Hunter	H
GTF3A	215091_s_at	Hunter	H
IGL@	215121_x_at	Blue	A
NTN2L	215176_x_at	Blue	A
SOD2	215223_s_at	Lightblue	J
IGL@	215379_x_at	Blue	A
GSPT1	215438_x_at	Peach	C
MAP2K3	215498_s_at	Peach	C
MAP2K3	215499_at	Peach	C
TRAV20	215524_x_at	Hunter	H
LST1	215633_x_at	Brown	I
ASCC2	215684_s_at	Peach	C
PABPC1	215823_x_at	Olive	G
ADFP	215895_x_at	Purple	E
IGLL3	215946_x_at	Blue	A
LOC642741	215963_x_at	Peach	C
LOC152719	215978_x_at	Purple	E
IGKV1D-13	216207_x_at	Blue	A
LOC100128140	216342_x_at	Hunter	H
RPS17L4	216348_at	Purple	E
LOC728453	216380_x_at	Hunter	H
PTMAP4	216384_x_at	Hunter	H
LOC652493	216401_x_at	Blue	A
PTMAP5	216515_x_at	Olive	G
TPT1	216520_s_at	Peach	C
LOC100131713	216570_x_at	Olive	G
LOC146053	216823_at	Purple	E
TARP	216920_s_at	Hunter	H
CKAP2	216984_x_at	Blue	A
IGHG1	217022_s_at	Blue	A
CXCR4	217028_at	Green	B
CD300A	217078_s_at	Hunter	H
LOC100127893	217092_x_at	Purple	E
TRD@	217143_s_at	Hunter	H
IGL@	217148_x_at	Blue	A
IGKC	217157_x_at	Blue	A
LOC100130100	217378_x_at	Blue	A
MS4A1	217418_x_at	Olive	G
HLA-J	217436_x_at	Hunter	H
LOC339562	217480_x_at	Blue	A
COX7C	217491_x_at	Purple	E
GNAS	217673_x_at	Purple	E
YWHAB	217717_s_at	Purple	E
EIF3EIP	217719_at	Olive	G
CHCHD2	217720_at	Peach	C
S100A6	217728_at	Olive	G
ITM2B	217731_s_at	Olive	G
ITM2B	217732_s_at	Olive	G
NAMPT	217738_at	Lightblue	J
NAMPT	217739_s_at	Lightblue	J
RPL7A	217740_x_at	Peach	C
ADIPOR1	217748_at	Peach	C
RAB31	217762_s_at	Olive	G
NDUFA4	217773_s_at	Purple	E
PNRC2	217779_s_at	Purple	E
PRR13	217794_at	Olive	G
ATP5E	217801_at	Peach	C
C20orf24	217835_x_at	Brown	I
RNF130	217865_at	Brown	I
METTL9	217868_s_at	Peach	C
FAM49B	217916_s_at	Olive	G
CMTM6	217947_at	Brown	I
NOLA3	217962_at	Olive	G
FAM129A	217966_s_at	Brown	I
FAM129A	217967_s_at	Lightblue	J
SEPX1	217977_at	Lightblue	J
RNASET2	217983_s_at	Olive	G
RNASET2	217984_at	Olive	G
HSD17B11	217989_at	Brown	I
EFHD2	217992_s_at	Brown	I
PRPF40A	218053_at	Peach	C
ARGLU1	218067_s_at	Purple	E
FXYD5	218084_x_at	Hunter	H
SLC25A37	218136_s_at	Olive	G
NAGK	218231_at	Hunter	H
PRICKLE4	218233_s_at	Hunter	H
FLJ22662	218454_at	Brown	I
P2RY5	218589_at	Purple	E
C12orf35	218614_at	Olive	G
GIMAP5	218805_at	Brown	I
TESC	218872_at	Lime	D
PLAC8	219014_at	Hunter	H
CKLF	219161_s_at	Pink	F
KLF2	219371_s_at	Peach	C
TREM1	219434_at	Brown	I
DPEP2	219452_at	Olive	G
RTN3	219549_s_at	Lightblue	J
PDZK1IP1	219630_at	Lime	D
MS4A6A	219666_at	Green	B
ERAF	219672_at	Peach	C
RPL36	219762_s_at	Hunter	H
FRAT1	219889_at	Lightblue	J
P2RY13	220005_at	Lightblue	J
C5AR1	220088_at	Brown	I
UBXN6	220757_s_at	Lime	D
HBQ1	220807_at	Peach	C
RPL22	220960_x_at	Hunter	H
TMEM49	220990_s_at	Lightblue	J
CHST6	221059_s_at	Hunter	H
SH3BGRL3	221269_s_at	Peach	C
FFAR2	221345_at	Brown	I
MRLC2	221474_at	Purple	E
RPL15	221475_s_at	Purple	E
221477_s_at	221477_s_at	Lightblue	J
BNIP3L	221478_at	Blue	A
GLS	221510_s_at	Purple	E
LEF1	221558_s_at	Brown	I
FAIM3	221601_s_at	Brown	I
FAIM3	221602_s_at	Hunter	H
IGKC	221651_x_at	Blue	A
IGKC	221671_x_at	Blue	A
NPM1	221691_x_at	Olive	G
CLEC7A	221698_s_at	Brown	I
VCAN	221731_x_at	Hunter	H
C19orf22	221764_at	Peach	C
RPL22	221775_x_at	Hunter	H
CCDC72	221791_s_at	Purple	E
2014-03-08	221824_s_at	Peach	C
TNPO1	221829_s_at	Peach	C
HLA-F	221875_x_at	Hunter	H
HSPA8	221891_x_at	Hunter	H
SLC25A37	221920_s_at	Olive	G
GLRX5	221932_s_at	Peach	C
PILRA	222218_s_at	Brown	I
LOC441533	222229_x_at	Purple	E
TUG1	222244_s_at	Hunter	H
RPL18	222297_x_at	Hunter	H
CD52	34210_at	Purple	E
ATP6V0C	36994_at	Peach	C
LRCH4	37796_at	Lime	D
WAS	38964_r_at	Lime	D
TCL1A	39318_at	Green	B
FKBP8	40850_at	Peach	C
2014-09-09	41220_at	Hunter	H
PI3	41469_at	Olive	G
C19orf22	55705_at	Peach	C
SLC25A37	222528_s_at	Hunter	H
SLC25A37	222529_at	Hunter	H
FLJ11151	222686_s_at	Brown	I
TMBIM4	222845_x_at	Olive	G
SLC38A2	222982_x_at	Purple	E
UBXN6	223012_at	Lime	D
PRELID1	223032_x_at	Green	B
CMTM6	223047_at	Lightblue	J
TMEM14C	223105_s_at	Hunter	H
YPEL3	223179_at	Hunter	H
ALS2CR2	223266_at	Peach	C
MS4A6A	223280_x_at	Hunter	H
RASSF5	223322_at	Peach	C
TNFSF13B	223501_at	Pink	F
TNFSF13B	223502_s_at	Brown	I
SLC25A39	223649_s_at	Peach	C
RGS18	223809_at	Hunter	H
C20orf24	223880_x_at	Brown	I
TMBIM4	223892_s_at	Olive	G
HSPA8	224187_x_at	Hunter	H
MS4A6A	224356_x_at	Hunter	H
ARHGAP9	224451_x_at	Brown	I
MALAT1	224558_s_at	Purple	E
TncRNA	224565_at	Hunter	H
TncRNA	224566_at	Hunter	H
ERGIC1	224576_at	Peach	C
SLC38A1	224579_at	Hunter	H
COTL1	224583_at	Purple	E
SUB1	224586_x_at	Purple	E
224597_at	224597_at	Purple	E
KLF6	224606_at	Brown	I
C20orf108	224690_at	Peach	C
224691_at	224691_at	Purple	E
STT3B	224700_at	Purple	E
CDC42SE2	224709_s_at	Lime	D
C12orf57	224719_s_at	Brown	I
CENPL	224741_x_at	Purple	E
MSL-1	224765_at	Lightblue	J
TRIM25	224806_at	Brown	I
ETS1	224833_at	Olive	G
C20orf199	224915_x_at	Purple	E
TMEM49	224917_at	Pink	F
KIAA1949	224927_at	Purple	E
RAB11FIP1	225177_at	Lightblue	J
RPL35A	225190_x_at	Purple	E
RAB24	225251_at	Lightblue	J
SMAP2	225282_at	Olive	G
COMMD6	225312_at	Purple	E
PTEN	225363_at	Lightblue	J
C10orf54	225373_at	Brown	I
RNF149	225414_at	Lightblue	J
SNHG6	225547_at	Hunter	H
GLIPR2	225602_at	Brown	I
DEF8	225637_at	Olive	G
MYADM	225673_at	Hunter	H
ATG16L2	225883_at	Lightblue	J
LOC100133182	225899_x_at	Lightblue	J
MAP3K1	225927_at	Peach	C
STEAP4	225987_at	Lightblue	J
CD47	226016_at	Olive	G
SLC25A37	226179_at	Lightblue	J
IL7R	226218_at	Hunter	H
C20orf199	226227_x_at	Purple	E
RCAN3	226272_at	Olive	G
MXD1	226275_at	Lightblue	J
226297_at	226297_at	Pink	F
RICTOR	226312_at	Purple	E
CDC42	226400_at	Peach	C
PIK3AP1	226459_at	Pink	F
SON	226465_s_at	Peach	C
LOC283666	226682_at	Lime	D
SLC12A6	226741_at	Brown	I
IFIT2	226757_at	Hunter	H
OGFRL1	226810_at	Olive	G
FAM46C	226811_at	Blue	A
MPEG1	226818_at	Green	B
MPEG1	226841_at	Green	B
FAM101B	226905_at	Peach	C
tcag7.907	227129_x_at	Lightblue	J
227184_at	227184_at	Brown	I
FGL2	227265_at	Olive	G
FYB	227266_s_at	Olive	G
TMC8	227353_at	Hunter	H
LRRFIP1	227391_x_at	Purple	E
STUB1	227625_s_at	Hunter	H
JAK3	227677_at	Olive	G
FGD3	227811_at	Olive	G
PCGF5	227935_s_at	Peach	C
AMICA1	228094_at	Lightblue	J
RICTOR	228248_at	Hunter	H
228498_at	228498_at	Hunter	H
MS4A1	228592_at	Olive	G
SLC6A6	228754_at	Lightblue	J
BCL6	228758_at	Lightblue	J
MXD1	228846_at	Lightblue	J
ATG16L2	229389_at	Hunter	H
IFIT3	229450_at	Hunter	H
TLR8	229560_at	Lightblue	J
LRRK2	229584_at	Pink	F
TAGAP	229723_at	Green	B
229934_at	229934_at	Pink	F
CMTM2	229967_at	Lightblue	J
AP1S2	230264_s_at	Peach	C
230333_at	230333_at	Green	B
TUBB1	230690_at	Peach	C
SORL1	230707_at	Brown	I
APBB1IP	230925_at	Brown	I
231078_at	231078_at	Lime	D
FCRL3	231093_at	Hunter	H
SLC25A37	231274_s_at	Olive	G
ARHGAP9	232543_x_at	Brown	I
CTSS	232617_at	Brown	I
PROK2	232629_at	Lightblue	J
GUSBP1	232889_at	Olive	G
LOC728179	234512_x_at	Olive	G
LOC388474	234873_x_at	Hunter	H
MBNL1	235879_at	Hunter	H
236293_at	236293_at	Olive	G
236439_at	236439_at	Olive	G
MDM4	236814_at	Purple	E
TMEM71	238429_at	Brown	I
CFLAR	239629_at	Olive	G
HBM	240336_at	Peach	C
241435_at	241435_at	Pink	F
242695_at	242695_at	Hunter	H
NAMPT	243296_at	Brown	I
CLEC12A	1552398_a_at	Hunter	H
CSF3R	1553297_a_at	Brown	I
COX1	1553538_s_at	Peach	C
ND2	1553551_s_at	Purple	E
LOC100133315	1553567_s_at	Peach	C
SH3KBP1	1553588_at	Purple	E
PDZK1IP1	1553589_a_at	Lime	D
MED25	1553993_s_at	Hunter	H
FBXO7	1554423_a_at	Peach	C
CARD8	1554479_a_at	Purple	E
FCER1G	1554899_s_at	Olive	G
NAMPT	1555167_s_at	Lightblue	J
ITGB2	1555349_a_at	Hunter	H
HNRNPA3	1555653_at	Purple	E
CCL5	1555759_a_at	Hunter	H
RHOA	1555814_a_at	Hunter	H
HINT1	1555961_a_at	Purple	E
